# Supplementary material for: Transmission Dynamics of the COVID-19 Epidemic at the District Level in India: Prospective Observational Study
Source: JMIR Public Health Surveill. 2020 Oct 15;6(4):e22678. doi: 10.2196/22678 (PMC7572116; doi:10.2196/22678)
Supplement: Multimedia Appendix 1 [file publichealth_v6i4e22678_app1.xlsx]

## Sheet: serialdatabasic
sl	time	status
1	7	1
2	3	1
3	9	1
4	9	1
5	13	1
6	9	1
7	10	1
8	4	1
9	10	1
10	4	1
11	28	1
12	11	1
13	10	1
14	10	1
15	10	1
16	10	1
17	10	1
18	10	1
19	5	1
20	5	1
21	5	1
22	12	1
23	5	1
24	5	1
25	12	1
26	12	1
27	12	1
28	12	1
29	14	1
30	7	1
31	4	1
32	4	1
33	3	1
34	3	1
35	4	1
36	5	1
37	3	1
38	3	1
39	3	1
40	3	1
41	3	1
42	3	1
43	3	1
44	3	1
45	5	1
46	3	1
47	4	1
48	3	1
49	7	1
50	6	1
51	6	1
52	6	1
53	7	1
54	9	1
55	8	1
56	5	1
57	7	1
58	5	1
59	5	1
60	6	1
61	6	1
62	7	1
63	4	1
64	4	1
65	7	1
66	7	1
67	7	1
68	7	1
69	7	1
70	6	1
71	5	1
72	8	1
73	5	1
74	3	1
75	4	1
76	6	1
77	6	1
78	6	1
79	6	1
80	4	1
81	3	1
82	4	1
83	3	1
84	3	1
85	4	1
86	4	1
87	5	1
88	7	1
89	7	1
90	5	1
91	5	1
92	5	1
93	5	1
94	3	1
95	4	1
96	3	1
97	3	1
98	5	1
99	7	1
100	7	1
101	7	1
102	3	1
103	3	1
